# Supplementary material for: Clinical Characteristics and Follow-Up of Children with Primary Haematogenous Osteomyelitis and Septic Arthritis: Eight Years of Experience from Hungary
Source: Antibiotics (Basel). 2025 Aug 11;14(8):821. doi: 10.3390/antibiotics14080821 (PMC12382815; doi:10.3390/antibiotics14080821)
Supplement: Supplementary file 1 [file antibiotics-14-00821-s001.zip]

Archive with 1 entries (1 files):
- antibiotics-3774621-supplementary.pdf
